# Supplementary material for: Transcriptome-wide mapping reveals a diverse dihydrouridine landscape including mRNA
Source: PLoS Biol. 2022 May 24;20(5):e3001622. doi: 10.1371/journal.pbio.3001622 (PMC9129914; doi:10.1371/journal.pbio.3001622)
Supplement: S1 Table — tRNA name, position, strand, MAD score, standard deviation, and reads in window for each replicate. (XLSX) [file pbio.3001622.s004.xlsx]

## Sheet: Sheet1
	Called in Xing 2004?	Known position?	chrom_x	pos_x	strand_x	MAD_wt1	std_x	reads_x	MAD_wt2	std_y	reads_y	MAD_wt3	std_x	reads_x	MAD_dus1	std_y	reads_y	MAD_dus2	std_x	reads_x	MAD_dus3	std_y	reads_y
tRNA-Val-CAC-1-1.21.+	No	Yes	tRNA-Val-CAC-1-1	21	+	223.223	44.478	5969	165.844	62.269	6911	188.598	111.936	16283	18.911	39.289	8857	17.947	126.762	21809	13.608	134.917	22722
tRNA-Gln-TTG-1-1.21.+	No	Yes	tRNA-Gln-TTG-1-1	21	+	176.829	4.448	935	92.405	6.672	727	113.146	17.791	2160	25.968	5.93	331	27.879	8.896	654	20.505	7.413	534
tRNA-Gly-TCC-1-1.21.+	No	Yes	tRNA-Gly-TCC-1-1	21	+	94.075	31.135	25576	94.31	42.254	28936	80.259	96.369	71779	31.617	11.861	4269	33.179	31.135	12092	29.209	43.737	13903
tRNA-Gln-CTG-1-1.21.+	Yes	Yes	tRNA-Gln-CTG-1-1	21	+	51.197	15.567	2343	51.261	17.05	2654	74.11	23.722	4364	36.76	8.896	1767	29.442	29.652	4961	20.199	28.169	3798
tRNA-His-GTG-1-1.21.+	Yes	Yes	tRNA-His-GTG-1-1	21	+	45.709	127.504	28480	45.22	138.623	33633	46.134	381.77	88230	14.231	60.045	9076	24.916	88.215	22889	15.493	148.26	21402
tRNA-Arg-CCG-1-1.17.+	No	Yes	tRNA-Arg-CCG-1-1	17	+	110.628	87.473	38339	62.815	91.921	34647	80.881	154.19	54792	6.081	144.554	11264	13.323	257.972	29320	12.987	189.773	26707
tRNA-Arg-CCG-1-1.20.+	No	Yes	tRNA-Arg-CCG-1-1	20	+	164.404	87.473	33635	114.337	91.921	29911	158.972	154.19	42751	6.946	144.554	11139	11.35	257.972	29829	8.803	189.773	27501
tRNA-Asp-GTC-1-1.17.+	Yes	Yes	tRNA-Asp-GTC-1-1	17	+	92.282	914.023	113990	49.298	1469.26	144951	70.478	2183.87	268052	8.599	398.819	41822	19.917	810.982	113408	17.263	750.937	91764
tRNA-Gln-TTG-3-1.17.+	No	Yes	tRNA-Gln-TTG-3-1	17	+	153.725	34.1	21664	68.343	61.528	20667	93.919	115.643	53758	16.128	33.358	5609	15.701	80.06	13201	12.669	88.956	11234
tRNA-Gln-TTG-3-1.20.+	No	Yes	tRNA-Gln-TTG-3-1	20	+	152.083	34.1	21720	62.378	61.528	21034	101.468	115.643	52885	16.128	33.358	5609	14.314	80.06	13312	12.635	88.956	11237
tRNA-Leu-GAG-1-1.17.+	No	Yes	tRNA-Leu-GAG-1-1	17	+	83.356	17.791	8118	66.952	28.169	8107	109.92	45.961	15867	1.664	11.119	7235	2.536	40.03	21602	2.276	35.582	15954
tRNA-Ile-TAT-1-1.35.+	No	No	tRNA-Ile-TAT-1-1	35	+	92.293	8.896	617	92.675	7.413	459	161.411	19.274	1848	21.972	29.652	887	34.912	37.065	1467	38.586	42.995	1685
tRNA-Pro-AGG-1-1.20.+	Yes	Yes	tRNA-Pro-AGG-1-1	20	+	92.322	180.877	25155	61.969	308.381	33291	119.682	326.913	42882	13.422	65.976	11225	14.2	194.221	32525	22.526	186.808	25973
tRNA-Pro-TGG-1-1.17.+	Yes	Yes	tRNA-Pro-TGG-1-1	17	+	164.808	154.932	10374	93.087	207.564	9905	202.629	206.081	15695	25.149	57.08	8342	14.345	269.092	34283	9.311	423.282	40768
tRNA-Trp-CCA-1-1.17.+	No	Yes	tRNA-Trp-CCA-1-1	17	+	120.503	54.115	11231	78.817	76.354	13426	112.437	201.634	51624	23.239	24.463	2829	32.121	66.717	7191	37.573	50.408	6573
tRNA-Cys-GCA-1-1.17.+	Yes	Yes	tRNA-Cys-GCA-1-1	17	+	69.593	20.756	3322	53.472	26.687	3334	53.279	92.662	12300	6.009	16.309	2088	7.352	44.478	5493	8.463	39.289	4955
