# Supplementary material for: Transcriptome-wide mapping reveals a diverse dihydrouridine landscape including mRNA
Source: PLoS Biol. 2022 May 24;20(5):e3001622. doi: 10.1371/journal.pbio.3001622 (PMC9129914; doi:10.1371/journal.pbio.3001622)
Supplement: S2 Table — snRNA name, position, strand, MAD score, standard deviation, and reads in window for each replicate. snRNA, small nuclear RNA. (XLSX) [file pbio.3001622.s005.xlsx]

## Sheet: Sheet1
chrom.pos.strand	chrom_x	snR name	class	pos_x	strand_x	Z_MAD_WT1	std_x	reads_x	Z_MAD_WT2	std_y	reads_y	Z_MAD_WT3	std_x	reads_x	Z_MAD_DUS1	std_y	reads_y	Z_MAD_DUS2	std_x	reads_x	Z_MAD_DUS3	std_y	reads_y
chrVII.545462.+	chrVII	snR46	H/ACA	545462	+	12.478	5.93	10453	15.007	5.93	14535	17.672	7.413	22375	0	1.483	1760	3.597	4.448	4376	1.012	5.93	4471
chrVII.346182.+	chrVII	snR10	H/ACA	346182	+	14.502	5.93	10441	15.682	5.93	14531	28.329	7.413	22296	6.745	1.483	1750	5.396	4.448	4368	2.361	5.93	4463
chrVII.346123.+	chrVII	snR10	H/ACA	346123	+	18.717	5.93	10416	18.211	5.93	14516	28.464	7.413	22295	1.349	1.483	1758	3.822	4.448	4375	2.023	5.93	4465
chrVII.346095.+	chrVII	snR10	H/ACA	346095	+	15.007	5.93	10438	17.874	5.93	14518	35.478	7.413	22243	4.047	1.483	1754	2.473	4.448	4381	5.902	5.93	4442
chrVII.346022.+	chrVII	snR10	H/ACA	346022	+	18.886	5.93	10415	21.415	5.93	14497	37.502	7.413	22228	0	1.483	1760	1.124	4.448	4387	2.023	5.93	4465
chrVII.346017.+	chrVII	snR10	H/ACA	346017	+	14.502	5.93	10441	18.211	5.93	14516	31.971	7.413	22269	2.698	1.483	1756	1.124	4.448	4387	2.698	5.93	4461
chrVII.316834.+	chrVII	snR82	H/ACA	316834	+	14.502	5.93	10441	28.666	5.93	14454	22.528	7.413	22339	6.745	1.483	1750	1.124	4.448	4387	3.878	5.93	4454
chrVIII.381681.+	chrVIII	snR32	H/ACA	381681	+	13.153	5.93	4855	14.389	8.896	5853	12.237	10.378	10816	6.07	1.483	511	3.148	4.448	1448	4.497	4.448	1665
chrVIII.381653.+	chrVIII	snR32	H/ACA	381653	+	31.195	5.93	4748	23.72	8.896	5770	50.587	10.378	10418	0	1.483	520	2.473	4.448	1451	5.171	4.448	1662
chrX.663871.+	chrX	snR3	H/ACA	663871	+	17.368	5.93	2712	24.956	5.93	3417	24.801	9.637	6783	2.023	1.483	447	1.686	5.93	1267	2.173	6.672	1119
chrXII.856828.+	chrXII	snR44	H/ACA	856828	+	21.584	2.965	7028	22.708	4.448	9607	25.181	4.448	13972	3.372	1.483	1115	3.372	4.448	3107	1.012	2.965	2879
chrXII.199241.+	chrXII	snR30	H/ACA	199241	+	85.998	2.965	6837	56.882	4.448	9455	113.764	4.448	13578	4.047	1.483	1114	6.97	4.448	3091	7.082	2.965	2861
chrXII.199090.+	chrXII	snR30	H/ACA	199090	+	22.595	2.965	7025	15.064	4.448	9641	42.943	4.448	13893	0.674	1.483	1119	1.574	4.448	3115	0	2.965	2882
chrXII.198986.+	chrXII	snR30	H/ACA	198986	+	44.516	2.965	6960	57.332	4.448	9453	55.308	4.448	13838	6.07	1.483	1111	3.372	4.448	3107	1.686	2.965	2877
chrXII.198814.+	chrXII	snR30	H/ACA	198814	+	43.505	2.965	6963	39.12	4.448	9534	98.476	4.448	13646	5.396	1.483	1112	4.946	4.448	3100	3.372	2.965	2872
chrXII.198812.+	chrXII	snR30	H/ACA	198812	+	20.909	2.965	7030	19.111	4.448	9623	27.429	4.448	13962	2.023	1.483	1117	6.295	4.448	3094	0.674	2.965	2880
chrXIII.652470.+	chrXIII	snr11	H/ACA	652470	+	40.02	4.448	15562	32.713	5.93	17352	34.568	5.93	27657	6.745	1.483	2493	6.745	4.448	6913	6.295	4.448	6498
chrXIII.652409.+	chrXIII	snR11	H/ACA	652409	+	26.305	4.448	15623	13.321	5.93	17467	21.415	5.93	27735	0	1.483	2503	2.473	4.448	6932	2.923	4.448	6513
chrXIII.652351.+	chrXIII	snR11	H/ACA	652351	+	14.164	4.448	15677	14.839	5.93	17458	15.007	5.93	27773	-0.674	1.483	2504	1.124	4.448	6938	2.023	4.448	6517
chrXIII.652288.+	chrXIII	snR11	H/ACA	652288	+	24.956	4.448	15629	25.125	5.93	17397	60.198	5.93	27505	1.349	1.483	2501	2.923	4.448	6930	4.946	4.448	6504
chrXIV.716267.+	chrXIV	snR49	H/ACA	716267	+	22.258	4.448	6735	27.991	5.93	9259	28.104	6.672	15233	1.349	1.483	1339	3.822	4.448	3174	4.272	4.448	3522
chrXV.842466.+	chrXV	snR5	H/ACA	842466	+	19.392	5.93	20865	20.235	7.413	27452	41.414	7.413	35082	0.674	1.483	3420	1.012	5.93	9061	2.968	7.413	8851
chrXV.842135.-	chrXV	snR31	H/ACA	842135	-	34.264	7.413	21031	40.245	8.896	28221	54.297	8.896	37634	4.721	1.483	3702	4.721	5.93	8920	5.396	8.896	10733
chrXV.832441.+	chrXV	snR8	H/ACA	832441	+	16.356	5.93	20883	23.877	7.413	27425	41.144	7.413	35084	3.372	1.483	3416	3.878	5.93	9044	0	7.413	8873
chrXV.832438.+	chrXV	snR8	H/ACA	832438	+	24.282	5.93	20836	33.455	7.413	27354	39.525	7.413	35096	2.698	1.483	3417	5.396	5.93	9035	5.936	7.413	8829
chrXV.832382.+	chrXV	snR8	H/ACA	832382	+	13.321	5.93	20901	19.425	7.413	27458	26.845	7.413	35190	2.698	1.483	3417	1.518	5.93	9058	1.079	7.413	8865
chrXV.759456.-	chrXV	snR35	H/ACA	759456	-	23.068	7.413	21114	24.956	8.896	28357	44.629	8.896	37720	6.07	1.483	3700	3.035	5.93	8930	3.26	8.896	10752
chrXV.759397.-	chrXV	snR35	H/ACA	759397	-	21.044	7.413	21129	22.595	8.896	28378	23.27	8.896	37910	4.047	1.483	3703	0.169	5.93	8947	3.035	8.896	10754
chrXV.408123.-	chrXV	snR9	H/ACA	408123	-	12.141	7.413	21195	16.525	8.896	28432	31.027	8.896	37841	1.349	1.483	3707	1.855	5.93	8937	1.349	8.896	10769
chrXV.408106.-	chrXV	snR9	H/ACA	408106	-	19.56	7.413	21140	19.673	8.896	28404	30.802	8.896	37843	7.419	1.483	3698	5.733	5.93	8914	7.532	8.896	10714
chrXV.408038.-	chrXV	snR9	H/ACA	408038	-	23.607	7.413	21110	22.933	8.896	28375	25.069	8.896	37894	6.07	1.483	3700	2.698	5.93	8932	1.012	8.896	10772
chrXV.234503.+	chrXV	snR81	H/ACA	234503	+	23.944	5.93	20838	21.314	7.413	27444	38.581	7.413	35103	6.07	1.483	3412	2.361	5.93	9053	2.428	7.413	8855
chrXV.234457.+	chrXV	snR81	H/ACA	234457	+	18.38	5.93	20871	36.423	7.413	27332	28.194	7.413	35180	2.023	1.483	3418	5.565	5.93	9034	4.317	7.413	8841
chrXV.234397.+	chrXV	snR81	H/ACA	234397	+	22.764	5.93	20845	28.059	7.413	27394	52.206	7.413	35002	0.674	1.483	3420	0.169	5.93	9066	2.563	7.413	8854
chrIV.1402965.+	chrIV	snR13	C/D	1402965	+	14.164	1.483	1294	14.164	1.483	2348	13.49	2.965	5017	0.674	1.483	266	1.927	5.189	751	4.216	5.93	704
chrIV.1402945.+	chrIV	snR13	C/D	1402945	+	28.329	1.483	1273	65.426	1.483	2272	61.041	2.965	4876	2.698	1.483	263	4.625	5.189	737	1.18	5.93	722
chrIX.97140.+	chrIX	snR68	C/D	97140	+	18.886	1.483	559	13.827	2.965	724	18.436	4.448	1191	0	1.483	144	2.698	4.448	331	1.349	4.448	377
chrIX.97128.+	chrIX	snR68	C/D	97128	+	14.839	1.483	565	12.478	2.965	728	13.49	4.448	1213	2.698	1.483	140	2.698	4.448	331	1.349	4.448	377
chrV.424796.+	chrV	snR4	C/D	424796	+	35.973	4.448	2284	44.741	4.448	3302	62.278	4.448	5352	1.349	1.483	389	4.047	4.448	1273	4.721	2.965	1102
chrV.424702.+	chrV	snR4	C/D	424702	+	13.49	4.448	2384	15.963	4.448	3430	43.842	4.448	5434	1.349	1.483	389	0.674	4.448	1288	1.012	2.965	1113
chrXI.38880.+	chrXI	snR64	C/D	38880	+	18.886	4.448	4511	20.403	5.93	5401	12.411	7.413	8971	0.674	1.483	617	2.698	4.448	1576	1.799	4.448	1816
chrXIII.297561.+	chrXIII	snR77	C/D	297561	+	43.167	4.448	15548	17.537	5.93	17442	25.462	5.93	27711	-0.674	1.483	2504	0.674	4.448	6940	3.148	4.448	6512
chrXIII.297559.+	chrXIII	snR77	C/D	297559	+	43.392	4.448	15547	20.403	5.93	17425	31.87	5.93	27673	0.674	1.483	2502	1.574	4.448	6936	6.07	4.448	6499
chrXIV.89212.+	chrXIV	snR40	C/D	89212	+	13.04	4.448	6776	16.694	5.93	9326	16.413	6.672	15311	3.372	1.483	1336	-0.674	4.448	3194	-0.225	4.448	3542
chrXVI.821816.+	chrXVI	snR45	C/D	821816	+	14.333	5.93	1771	12.006	7.413	2776	16.67	10.378	4286	5.396	1.483	316	7.419	4.448	837	2.867	5.93	787
chrXVI.821766.+	chrXVI	snR45	C/D	821766	+	12.478	5.93	1782	14.704	7.413	2756	21.68	10.378	4234	6.07	1.483	315	6.52	4.448	841	1.012	5.93	798
chrXVI.821758.+	chrXVI	snR45	C/D	821758	+	13.49	5.93	1776	18.751	7.413	2726	27.654	10.378	4172	2.023	1.483	321	2.248	4.448	860	0.506	5.93	801
chrXVI.821749.+	chrXVI	snR45	C/D	821749	+	16.694	5.93	1757	16.188	7.413	2745	39.41	10.378	4050	5.396	1.483	316	0.45	4.448	868	4.721	5.93	776
