# Supplementary material for: Transcriptome-wide mapping reveals a diverse dihydrouridine landscape including mRNA
Source: PLoS Biol. 2022 May 24;20(5):e3001622. doi: 10.1371/journal.pbio.3001622 (PMC9129914; doi:10.1371/journal.pbio.3001622)
Supplement: S3 Table — mRNA name, position, strand, Z-score, standard deviation, and reads in window for each replicate. (XLSX) [file pbio.3001622.s006.xlsx]

## Sheet: Sheet1
	YNR_x	name_x		Z_WT1	std_x	reads_x	Z_WT2	std_y	reads_y	Z_WT3	std_x	reads_x	Z_dus1	std_y	reads_y	Z_dus2	std_x	reads_x	Z_dus3	std_y	reads_y	average_coverage
chrIV.310097.-	YDL081C	RPP1A	CDS	15.771	446.506	38768	16.193	687.263	62331	12.907	893.451	70449	3.837	46.285	3216	4.98	111.99	8488	5.895	160.036	11696	32491.3
chrXI.326455.-	YKL060C	FBA1	CDS	12.892	249.208	17631	12	349.186	26459	13.768	493.115	34472	1.627	94.322	3609	2.911	200.789	8826	2.54	198.397	9517	16752.3
chrVIII.148058.-	YHR021C	RPS27B	CDS	12.218	162.887	13973	11.044	347.946	32078	12.99	282.985	22689	2.181	50.953	2999	2.48	156.328	8519	4.322	122.695	8803	14843.5
chrII.60127.-	YBL087C	RPL23A	CDS	10.66	301.654	15662	10.783	415.105	23569	10.997	453.596	25566	3.088	47.286	2446	3.515	118.638	6116	5.777	115.65	6360	13286.5
chrXV.778687.-	YOR234C	RPL33B	CDS	13.899	181.661	12632	13.324	255.659	19776	14.147	337.112	21159	1.27	62.134	2188	1.651	173.109	5913	3.77	144.078	5622	11215
chrV.397284.+	YER117W	RPL23B	CDS	15.967	180.142	12849	15.815	273.965	20652	18.298	256.623	17620	3.607	67.837	2874	5.003	149.521	7037	6.688	119.57	6228	11210
chrVII.556614.+	YGR034W	RPL26B	CDS	10.477	190.511	10390	12.054	256.605	15586	11.665	311.002	19233	2.288	88.397	2273	2.898	207.25	6033	4.253	163.686	5584	9849.83
chrXII.283269.+	YLR075W	RPL10	CDS	15.014	155.009	8498	14.981	231.326	13815	16.597	304.525	18122	4.863	16.376	1016	5.83	41.362	2929	4.568	56.608	2898	7879.67
chrXI.334697.-	YKL056C	TMA19	CDS	11.012	134.311	7977	11.033	209.298	13796	11.203	234.054	13423	3.431	17.339	1210	3.528	40.27	2733	5.844	42.49	3118	7042.83
chrXVI.282838.+	YPL143W	RPL33A	CDS	10.662	83.254	6320	10.715	166.327	12667	11.528	166.747	10798	1.103	29.805	1144	1.708	72.445	2853	2.795	62.393	3038	6136.67
chrX.453577.-	YJR009C	TDH2	3UTR	11.45	158.64	6872	11.226	168.494	7236	13.394	304.051	13622	1.539	18.887	623	2.014	52.239	1883	2.387	74.464	2303	5423.17
chrVII.228073.-	YGL147C	RPL9A	CDS	16.402	64.654	5518	15.956	103.744	9224	23.602	141.835	12487	3.607	16.44	930	4.147	30.321	1852	5.112	34.71	2034	5340.83
chrXVI.795766.+	YPR132W	RPS23B	STOP CODON	15.689	80.08	6515	14.834	89.564	8465	15.893	141.449	10637	3.488	17.661	902	3.162	40.719	2253	5.986	40.862	2686	5243
chrXI.327468.-	YKL060C	FBA1	CDS	12.843	91.858	4908	13.182	92.04	5888	11.821	276.322	13534	1.188	18.563	616	2.156	33.029	1350	5.638	35.745	1849	4690.83
chrXIII.147205.+	YML063W	RPS1B	CDS	20.887	63.589	4907	18.847	93.705	7358	21.093	120.724	9201	3.995	13.427	590	3.223	32.537	1519	5.978	47.812	2302	4312.83
chrXIV.494532.-	YNL069C	RPL16B	intron	11.07	79.433	3943	12.454	124.884	6628	12.621	175.131	8069	2.353	18.468	698	4.664	39.851	1599	6.199	39.689	1644	3763.5
chrIV.556061.-	YDR050C	TPI1	CDS	23.455	36.629	3645	17.902	70.29	6728	21.018	101.919	7733	3.647	7.899	448	5.103	18.053	1179	5.4	22.182	1541	3545.67
chrXII.39850.-	YLL050C	COF1	CDS	15.58	41.87	3619	17.309	60.888	6163	16.541	74.64	5971	4.644	11.173	763	5.299	30.435	1934	5.385	30.979	2085	3422.5
chrXV.159965.-	YOL086C	ADH1	CDS	23.992	31.069	2904	28.385	41.655	4445	14.221	132.998	9956	4.716	5.685	346	5.336	17.573	1117	5.396	15.467	938	3284.33
chrVII.913196.-	YGR209C	TRX2	CDS	15.702	42.072	3497	15.185	70.729	6070	15.547	63.617	5486	5.029	14.963	750	3.901	31.714	1652	5.722	29.753	1646	3183.5
chrIV.1489324.-	YDR524W	YDR524W	5UTR	13.762	52.101	3216	13.583	50.305	3454	12.497	92.215	5408	2.409	11.327	699	2.973	34.362	2187	3.302	39.813	2384	2891.33
chrIV.556122.-	YDR050C	TPI1	CDS	12.769	27.018	2846	10.984	49.23	5464	12.033	57.803	5441	2.706	7.85	497	4.275	19.708	1459	5.316	16.056	1350	2842.83
chrIII.177432.-	YCR031C	RPS14A	3UTR	13.738	34.998	2499	18.133	39.437	3102	17.369	110.043	7882	2.34	10.52	563	4.214	23.925	1418	4.895	24.529	1413	2812.83
chrXI.326956.-	YKL060C	FBA1	CDS	11.307	28.924	2522	12.752	38.613	3954	11.609	92.095	7653	6.024	5.716	391	4.263	12.829	985	5.68	16.877	1209	2785.67
chrIV.556283.-	YDR050C	TPI1	CDS	13.415	35.256	2478	16.045	62.516	5295	14.945	72.538	4777	2.701	12.574	438	3.694	23.315	973	4.078	34.494	1473	2572.33
chrXIII.753590.-	YMR242C	RPL20A	CDS	37.397	31.038	2886	36.656	46.718	4864	35.598	59.516	5255	4.701	8.892	362	5.8	15.598	744	6.381	25.789	1110	2536.83
chrIV.229980.+	YDL130W	RPP1B	CDS	12.887	34.394	2319	15.488	73.065	5371	13.815	59.009	3993	2.629	7.439	364	3.627	19.658	1042	5.847	25.814	1558	2441.17
chrVIII.105123.+	YHL001W	RPL14B	3UTR	16.987	40.507	2680	16.998	54.001	3624	18.078	61.532	4376	4.235	10.852	450	4.033	22.347	978	5.893	34.548	1343	2241.83
chrII.605545.+	YBR189W	RPS9B	3UTR	21.144	30.533	2188	15.559	42.351	2866	20.941	82.566	5531	3.985	9.812	429	2.817	19.207	944	6.738	20.411	1085	2173.83
chrIV.915651.+	YDR225W	HTA1	CDS	14.813	40.61	2447	15.283	69.637	4636	16.713	61.571	4024	3.487	4.548	230	4.096	14.768	712	3.616	16.212	696	2124.17
chrXVI.407383.+	YPL079W	RPL21B	CDS	26.804	31.685	2322	24.871	53.802	4225	30.126	58.466	4425	2.724	5.521	211	4.462	10.168	509	6.061	18.177	694	2064.33
chrVII.278393.+	YGL123W	RPS2	3UTR	17.074	33.755	2545	17.756	34.297	2911	14.741	57.622	4006	1.932	9.198	441	2.007	20.056	916	5.422	23.692	1283	2017
chrXII.673178.+	YLR264W	RPS28B	CDS	12.112	28.63	2169	13.455	44.184	3645	10.224	56.707	3903	1.559	5.69	322	1.829	16.473	917	3.239	16.308	1071	2004.5
chrIV.340517.-	YDL061C	RPS29B	3UTR	27.48	23.161	2291	27.085	25.929	2575	24.198	41.079	3992	4.187	6.32	380	5.676	17.657	1078	2.871	31.016	1384	1950
chrXIII.500571.-	YMR116C	ASC1	CDS	27.532	23.967	1975	25.178	38.502	3328	21.666	68.643	4463	4.543	5.22	352	4.262	11.217	767	6.908	11.683	710	1932.5
chrXV.160476.-	YOL086C	ADH1	CDS	14.773	16.029	1057	16.405	27.716	1986	10.588	128.674	6921	0.922	4.592	181	1.547	12.558	477	6.873	9.18	454	1846
chrXII.469375.-	YLR155C	ASP3-1	CDS	21.07	22.271	1844	25.868	36.46	3529	16.878	41.512	3136	2.718	5.208	299	4.028	19.087	989	3.255	18.267	1013	1801.67
chrVIII.504865.-	YHR203C	RPS4B	CDS	12.707	28.341	1949	13.965	37.96	2919	13.209	48.127	3364	1.247	7.823	334	1.369	17.511	826	5.762	13.354	782	1695.67
chrVII.555803.+	YGR034W	RPL26B	5UTR	10.854	27.939	1578	12.672	35.713	2097	12.967	71.274	3903	2.979	6.811	291	1.832	15.961	705	2.554	17.868	782	1559.33
chrII.477756.+	YBR118W	TEF2	CDS	16.327	19.194	1575	13.346	28.86	2168	14.387	51.476	3784	4.72	5.374	289	5.795	12.743	789	6.47	14.915	747	1558.67
chrXIV.500328.+	YNL067W	RPL9B	3UTR	13.448	28.647	1661	12.232	42.813	2655	12.981	53.831	3122	3.467	5.599	278	2.406	16.988	754	5.304	14.479	797	1544.5
chrIX.231818.-	YIL069C	RPS24B	CDS	16.45	24.698	1779	16.332	43.266	3344	13.897	37.332	2637	1.05	5.752	202	3.866	11.779	592	6.665	13.175	606	1526.67
chrVII.787413.-	YGR148C	RPL24B	CDS	23.064	18.482	1699	15.369	33.465	2781	22.837	35.316	2957	2.033	3.974	200	5.931	9.363	502	6.015	10.3	567	1451
chrVIII.504954.-	YHR203C	RPS4B	CDS	21.602	20.228	1540	19.313	32.902	2693	22.807	43.185	3294	4.723	3.454	185	5.238	8.064	418	5.363	10.091	542	1445.33
chrXVI.377241.-	YPL090C	RPS6A	3UTR	11.028	29.551	1636	14.456	27.602	1697	11.995	49.343	2705	0.213	11.47	358	0.752	24.225	796	2.549	20.014	950	1357
chrXII.673486.+	YLR264W	RPS38B	3UTR	12.104	21.284	1495	12.106	26.557	2072	14.836	52.995	3064	3.143	2.931	188	1.026	8.735	513	5.323	10.103	676	1334.67
chrXV.552259.-	YOR122C	PFY1	3UTR	23.458	20.562	1448	26.706	34.111	2415	12.215	52.781	2871	1.69	4.774	201	1.052	10.606	495	3.139	11.084	556	1331
chrXII.40229.-	YLL050C	COF1	intron	13.459	18.16	1403	10.34	35.186	2382	14.955	28.307	1991	1.873	5.981	291	5.994	11.85	668	2.301	23.87	1063	1299.67
chrIII.138189.+	YCR012W	PGK1	CDS	18.632	16.076	1247	16.515	27.81	2132	20.859	38.873	2826	1.66	3.705	191	1.865	14.936	543	0.592	15.962	564	1250.5
chrX.702777.-	YJR145C	RPS4A	CDS	24.259	27.302	1431	28.272	36.36	2133	14.654	72.69	2746	4.124	3.554	149	4.125	6.197	269	4.717	11.309	419	1191.17
chrIV.733916.-	YDR139C	RUB1	CDS	14.811	20.831	1256	14.401	29.23	2026	13.783	62.175	3062	3.059	1.684	90	3.058	5.562	316	5.741	7.945	384	1189
chrIII.177778.-	YCR031C	RPS14A	CDS	17.87	10.213	931	19.16	15.377	1533	24.493	35.275	3265	0.897	4.269	221	1.938	9.158	543	3.213	9.074	514	1167.83
chrVII.617665.-	YGR063C	SPT4	CDS	15.032	16.801	1297	14.538	27.23	2109	14.239	28.726	2105	4.301	4.298	270	6.028	7.953	554	4.796	11.337	617	1158.67
chrXII.95568.-	YLL024C	SSA2	STOP CODON ADJ	12.085	16.634	1099	10.915	27.982	1862	16.967	32.975	2211	1.083	5.505	210	1.24	13.487	545	6.529	12.904	659	1097.67
chrXIII.753323.-	YMR242C	RPL20A	CDS	12.808	17.86	1054	13.184	32.251	2006	10.86	39.683	2135	0.877	4.697	192	1.815	8.938	394	5.212	9.201	352	1022.17
chrXIII.753732.-	YMR242C	RPL20A	CDS	16.021	10.834	816	11.568	24.807	1789	19.098	27.1	1963	2.257	3.285	166	0.978	5.383	279	2.263	10.244	505	919.667
chrIII.48741.-	YCL043C	PDI1	CDS	11.031	15.362	1123	11.177	21.613	1784	15.013	20.713	1615	4.756	2.054	133	6.764	7.127	428	5.762	7.582	375	909.667
chrV.172164.+	YER009W	NTF2	CDS	11.03	16.282	1020	11.924	18.907	1281	10.952	39.014	2199	4.043	3.185	125	5.069	8.397	386	2.662	10.247	399	901.667
chrVIII.105176.+	YHL001W	RPL14B	3UTR	14.947	18.003	1061	12.767	20.805	1205	10.87	43.95	1903	3.022	5.043	191	5.473	8.724	373	6.643	14.201	561	882.333
chrXII.233955.-	YLR044C	PDC1	CDS	29.363	7.52	641	20.403	14.224	968	21.635	47.832	2949	2.306	3.487	104	1.682	11.162	341	6.876	5.861	210	868.833
chrVI.220998.-	YFR031C-A	RPL2A	CDS	17.982	15.354	1066	16.9	23.96	1612	19.684	22.788	1591	3.416	3.132	141	3.479	8.645	422	5.804	6.337	359	865.167
chrXIII.123610.-	YML073C	RPL6A	CDS	13.031	10.934	994	13.498	20.621	1844	13.572	17.304	1450	3.595	1.914	119	1.356	4.141	244	2.559	7.682	354	834.167
chrXIV.253948.+	YNL209W	SSB2	3UTR	13.342	12.741	1071	17.97	12.016	1123	16.584	17.969	1499	3.343	2.72	200	6.02	6.683	517	2.186	7.954	479	814.833
chrXII.815797.+	YLR342W-A	YLR342W-A	5UTR	11.553	15.705	938	11.88	15.928	967	12.893	31.952	1817	3.504	2.672	173	4.016	7.912	454	3.161	6.931	431	796.667
chrIV.309054.+	YDL082W	RPL13A	CDS	15.198	16.775	861	12.464	29.177	1397	22.708	22.031	1571	5.161	4.814	140	5.95	9.42	351	4.06	12.341	340	776.667
chrXIII.258873.-	YML006C	GIS4	5UTR	10.879	11.524	788	10.388	19.616	1428	18.487	22.402	1601	0.561	2.035	87	2.239	5.891	394	1.422	6.789	344	773.667
chrX.338772.+	YJL052W	TDH1	CDS	11.396	13.215	690	17.37	17.042	1094	13.509	40.852	1966	2.283	4.667	145	2.945	11.523	341	2.174	9.745	303	756.5
chrVII.41052.+	YGL245W	GUS1	CDS	16.367	10.267	765	13.448	17.236	1153	15.937	25.947	1661	4.635	2.339	127	5.646	4.941	238	6.689	6.424	346	715
chrXII.441061.+	YLR150W	STM1	CDS	15.098	10.085	726	14.836	13.535	1220	14.851	24.821	1608	1.448	1.534	80	3.402	3.613	183	1.068	5.135	257	679
chrII.236876.+	YBL002W	HTB2	CDS	19.709	13.533	695	23.768	19.792	1130	12.283	33.442	1435	4.022	2.295	86	2.3	5.93	250	6.257	7.877	321	652.833
chrXII.440987.+	YLR150W	STM1	CDS	15.898	9.004	629	17.77	12.709	1042	15.711	27.552	1746	3.766	1.159	68	2.752	3.017	178	2.546	3.737	158	636.833
chrI.154502.-	YAR002C-A	ERP1	CDS	10.404	12.302	729	13.946	16.949	1099	12.262	23.331	1177	-0.065	3.239	121	1.498	8.658	316	0.587	9.635	340	630.333
chrV.67230.-	YEL046C	GLY1	3UTR	10.18	11.067	746	10.404	13.584	908	11.069	20.795	1312	3.826	1.814	113	4.185	4.774	322	3.582	6.618	353	625.667
chrIV.682373.+	YDR115W	MRX14	CDS	14.337	10.538	643	13.366	17.893	1123	13.917	22.005	1281	5.218	2.724	93	6.607	4.415	212	1.046	8.558	314	611
chrXIV.576814.+	YNL030W	HHF2	CDS	11.581	11.004	683	13.527	18.648	1327	11.384	18.179	1112	0.759	1.903	57	4.058	3.069	167	4.629	3.908	209	592.5
chrI.154020.-	YAR002C-A	ERP1	3UTR	16.507	10.181	663	16.579	12.002	801	15.249	21.512	1225	3.135	2.568	103	1.434	7.157	284	4.003	6.19	247	553.833
chrXIV.371782.-	YNL135C	FPR1	3UTR	13.293	9.213	676	14.558	9.246	774	11.297	19.777	1182	2.442	1.961	126	4.21	4.559	300	6.935	4.284	259	552.833
chrX.316720.+	YJL062W-A	COA3	5UTR	17.03	6.771	484	13.152	11.753	796	12.16	23.456	1363	2.526	2.016	96	2.704	3.788	186	3.758	6.693	310	539.167
chrIV.356523.-	YDL055C	PSA1	CDS	23.261	6.697	579	18.426	9.107	788	18.149	17.589	1297	1.056	1.273	67	2.224	2.87	168	6.78	4.002	214	518.833
chrXIV.443312.-	YNL096C	RPS7B	3UTR	14.848	8.529	563	14.689	9.784	671	14.164	23.418	1462	3.164	1.424	54	6.409	4.284	182	2.946	4.193	177	518.167
chrIV.721486.-	YDR134C	CCW22	CDS	11.685	4.658	311	18.516	6.164	501	13.854	26.17	1705	6.963	1.203	71	5.654	3.886	225	5.607	5.445	278	515.167
chrXII.242837.+	YLR048W	RPS0B	CDS	16.91	4.816	437	11.649	9.801	797	23.601	13.419	1247	2.305	1.42	76	1.594	3.421	160	3.776	3.354	146	477.167
chrXII.514413.-	YLR179C	protein_coding	CDS	12.877	6.453	473	14.736	9.67	693	12.248	19.9	1269	0.291	1.457	58	1.061	3.989	181	0.834	3.995	170	474
chrIV.682205.+	YDR115W	MRX14	CDS	12.1	7.361	482	12.967	11.337	846	13.651	15.782	1071	0.731	1.727	75	4.821	3.828	173	5.722	3.899	191	473
chrXVI.126354.+	YPL225W	protein_coding	CDS	18.838	5.733	508	25.818	8.408	810	26.163	12.072	1031	3.855	1.606	87	2.421	3.868	173	6.635	3.867	160	461.5
chrXI.106851.+	YKL182W	FAS1	3UTR	10.03	9.129	535	11.716	10.201	668	12.347	15.854	1020	1.892	1.271	62	5.394	3.382	194	1.208	7.007	262	456.833
chrIV.306440.+	YDL084W	SUB2	CDS	14.759	5.409	497	15.213	7.832	804	14.584	10.06	876	1.532	2.063	87	1.564	3.889	198	3.881	6.345	262	454
chrXIV.492888.+	YNL071W	LAT1	CDS	14.306	5.734	379	16.97	8.577	591	23.331	15.949	1261	3.905	1.63	70	3.664	4.422	196	2.993	7.766	199	449.333
chrXI.330199.+	YKL058W	TOA2	CDS	13.408	5.863	517	18.88	6.192	626	12.604	13.969	1069	5.915	1.233	78	4.846	3.921	219	4.558	3.81	181	448.333
chrXVI.701422.+	YPR080W	TEF1	CDS	12.776	10.464	464	14.294	15.015	752	18.671	19.373	1091	0.844	1.76	53	3.152	4.272	167	1.681	5.126	147	445.667
chrX.698471.-	YJR143C	PMT4	CDS	18.744	6.36	498	15.847	11.36	678	21.03	15.845	1011	1.007	1.335	67	5.831	4.993	218	1.736	4.725	188	443.333
chrXIV.424810.-	YNL104C	LEU4	3UTR	13.295	11.456	521	13.931	10.921	538	11.084	27.091	1173	0.398	1.242	51	2.864	4.713	164	2.83	5.707	201	441.333
chrXVI.433969.+	YPL061W	ALD6	CDS	15.098	6.864	440	12.897	10.718	715	15.006	17.323	1064	3.804	2.164	85	2.593	4.094	149	1.529	4.267	154	434.5
chrXV.805085.-	YOR254C	SEC63	CDS	36.597	4.315	466	34.596	5.314	600	47.866	8.711	1123	3.168	1.084	60	0.929	3.654	164	3.714	3.166	136	424.833
chrXV.60623.-	YOL139C	CDC33	CDS	11.714	5.805	468	12.113	8.185	685	11.418	12.493	878	3.587	1.219	67	0.585	3.592	192	4.917	4.131	189	413.167
chrIV.330084.-	YDL072C	YET3	CDS	13.277	8.401	458	13.504	9.082	558	13.512	18.245	994	1.486	1.53	75	2.655	4.573	198	2.093	4.913	182	410.833
chrVII.439186.+	YGL030W	RPL30	Intron	18.37	6.868	509	18.58	10.624	858	13.074	13.452	789	2.898	1.181	61	1.94	2.509	118	4.202	2.88	102	406.167
chrXIII.413309.-	YMR074C	SDD2	CDS	12.532	5.879	406	14.749	8.046	651	11.149	16.306	902	0.696	1.901	69	0.088	3.893	166	3.867	3.725	174	394.667
chrXII.909694.-	YLR395C	COX8	3UTR	10.15	6.324	345	10.231	10.599	664	13.839	12.567	782	2.101	1.524	83	3.565	3.468	176	4.34	5.135	294	390.667
chrXV.685212.+	YOR187W	TUF1	CDS	10.418	4.767	383	16.25	6.565	638	11.366	11.759	869	4.611	1.183	60	2.876	3.871	198	5.277	4.221	195	390.5
chrVIII.80621.-	YHL011C	PRS3	3UTR	14.956	5.816	388	11.565	9.183	586	15.535	16.055	909	2.855	1.217	56	0.254	2.747	131	5.674	4.789	210	380
chrXVI.126301.+	YPL225W	protein_coding	CDS	13.738	7.191	419	13.271	9.498	621	17.321	14.159	821	5.922	1.257	63	2.64	2.972	123	0.953	3.818	140	364.5
chrX.121868.+	YJL159W	HSP150	3UTR	17.337	4.683	262	11.523	9.144	469	15.491	19.66	1050	2.565	1.717	64	4.098	5.031	159	2.821	3.498	123	354.5
chrIV.886918.+	YDR211W	GCD6	3UTR	15.667	5.865	403	12.876	6.028	416	11.413	13.57	768	5.943	1.103	51	4.707	3.285	169	2.099	6.024	248	342.5
chrVII.144814.+	YGL191W	COX13	CDS	15.308	4.392	244	15.229	7.944	424	10.648	21.796	1024	2.517	1.381	56	1.476	1.684	54	1.815	6.522	228	338.333
chrVII.699643.-	YGR106C	VOA1	CDS	12.206	5.503	350	23.876	6.547	525	17.96	10.39	726	6.522	1.577	82	6.77	4.593	222	2.99	3.297	124	338.167
chrII.167396.-	YBL028C	YBL028C	3UTR	21.195	5.507	445	21.82	6.004	530	14.717	11.297	640	0.407	1.242	50	4.589	2.952	159	1.769	5.19	191	335.833
chrXIII.267806.+	YML001W	YPT7	3UTR	17.532	6.031	432	12.078	6.569	445	14.037	12.072	725	4.911	1.501	70	2.135	5.79	176	1.718	4.45	143	331.833
chrIV.129970.+	YDL185W	VMA1	CDS	14.925	5.713	458	14.681	6.865	523	11.608	8.833	549	5.739	0.957	56	2.837	3.998	177	0.337	5.363	221	330.667
chrV.206897.+	YER025W	GCD11	3UTR	17.096	5.149	385	16.694	6.457	428	20.33	9.725	727	0.301	1.378	59	1.765	4.281	152	5.596	3.502	160	318.5
chrXIII.267409.+	YML001W	YPT7	CDS	13.739	5.087	381	12.401	8.239	585	14.486	8.547	542	2.93	1.465	75	1.954	3.319	158	2.539	4.92	163	317.333
chrII.395191.+	YBR078W	ECM33	3UTR	16.266	5.695	329	19.356	6.728	408	17.108	14.446	734	1.29	1.167	51	5.301	5.333	201	3.6	4.332	156	313.167
chrXVI.692962.-	YPR074C	TKL1	CDS	12.757	5.096	364	11.476	7.295	512	10.564	8.982	606	1.745	1.887	74	0.718	3.448	155	1.621	3.665	112	303.833
chrI.57064.-	YAL046C	AIM1	CDS	19.392	3.541	301	14.578	5.703	469	23.191	7.117	661	2.084	1.192	54	5.404	3.219	178	-0.078	3.374	126	298.167
chrXI.42303.+	YKL210W	UBA1	3UTR	29.677	5.193	343	24.08	5.819	329	29.041	11.848	735	6.34	2.422	80	3.728	5.846	142	3.637	6.254	148	296.167
chrIII.63023.-	YCL033C	MXR2	CDS	15.393	3.955	273	18.204	6.826	598	10.835	8.554	525	1.024	1.312	67	5.421	3.775	174	1.191	4.08	119	292.667
chrXIII.57156.+	YML106W	URA5	CDS	13.578	4.369	327	11.71	4.916	401	16.422	9.761	630	4.729	1.158	58	5.734	2.427	122	3.023	4.094	175	285.5
chrVII.806414.-	YGR159C	NSR1	CDS	13.596	7.477	436	15.493	7.544	529	18.16	8.128	488	4.395	1.25	56	2.48	2.057	95	1.278	3.122	105	284.833
chrX.689725.-	YJR139C	HOM6	CDS	11.742	3.318	243	11.259	4.431	361	15.888	7.84	569	1.007	1.444	56	0.276	4.358	181	0.437	3.418	152	260.333
chrIII.119541.-	YCR004C	YCP4	3UTR	11.464	4.051	303	16.489	4.305	372	15.022	7.671	592	2.963	0.845	52	5.295	2.253	119	2.949	2.733	102	256.667
chrX.153338.-	YJL138C	TIF2	3UTR	10.412	5.751	372	10.332	4.031	277	10.688	7.833	512	0.209	1.356	72	1.611	2.357	124	2.238	3.688	183	256.667
chrXIII.703186.+	YMR217W	GUA1	CDS	13.656	3.468	311	10.992	4.56	438	10.583	6.306	493	1.806	0.833	51	2.196	1.886	90	5.798	2.903	134	252.833
chrXVI.188309.-	YPL189C-A	COA2	STOP CODON ADJ	14.296	4.914	245	10.363	5.523	334	13.744	11.364	538	3.948	1.149	51	1.735	2.363	94	1.85	6.671	178	240
chrIV.253697.+	YDL116W	NUP84	CDS	37.858	2.827	206	34.948	3.937	280	29.098	10.792	611	3.017	2.83	55	5.252	4.958	122	4.321	8.304	148	237
chrIV.201505.+	YDL143W	CCT4	CDS	20.212	3.188	220	11.385	6.402	384	13.549	9.481	583	4.919	0.924	50	4.148	1.761	77	2.987	3.03	104	236.333
chrXI.336462.-	YKL054C	DEF1	3UTR	12.251	3.208	209	10.941	5.167	304	16.97	9.264	636	1.282	1.158	53	5.96	1.556	82	0.242	3.638	113	232.833
chrM.43479.+	Q0105	COB	CDS	11.697	6.816	307	17.098	6.936	360	12.118	7.891	333	0.207	2.143	56	3.433	2.948	98	4.341	3.506	93	207.833
chrXII.560770.-	YLR209C	PNP1	3UTR	14.586	4.402	243	16.305	3.702	224	16.513	8.58	474	4.382	1.265	51	4.577	3.27	118	2.192	3.585	122	205.333
chrIV.38679.+	YJL002C	OST1	3UTR	13.446	3.851	173	12.59	5.394	277	10.828	7.715	330	0.923	1.641	50	2.285	2.63	105	1.664	4.636	136	178.5
chrXI.210188.+	YKL125W	RRN3	3UTR	14.4	2	149	13.543	1.907	143	13.949	5.244	359	1.38	1.047	57	0.233	2.688	138	0.72	3.451	154	166.667
